# Supplementary material for: Botanical, Phytochemical, Anti-Microbial and Pharmaceutical Characteristics of Hawthorn (Crataegus monogyna Jacq.), Rosaceae
Source: Molecules. 2021 Nov 30;26(23):7266. doi: 10.3390/molecules26237266 (PMC8659235; doi:10.3390/molecules26237266)
Supplement: Supplementary file 1 [file molecules-26-07266-s001.zip]

Archive with 1 entries (1 files):
- molecules-1388126 supp final.pdf
